# Supplementary material for: VirusPredictor: XGBoost-based software to predict virus-related sequences in human data
Source: Bioinformatics. 2024 Apr 10;40(4):btae192. doi: 10.1093/bioinformatics/btae192 (PMC11052659; doi:10.1093/bioinformatics/btae192)
Supplement: btae192_Supplementary_Data [file btae192_supplementary_data.zip]

Archive with 4 entries (3 files):
- btae192_Supplementary_Data/
- btae192_Supplementary_Data/Table S12.xlsx
- btae192_Supplementary_Data/Table S4.xlsx
- btae192_Supplementary_Data/VirusPredictor Supplementary Methods Tables and Figures.pdf
