# Supplementary material for: VirusPredictor: XGBoost-based software to predict virus-related sequences in human data
Source: Bioinformatics. 2024 Apr 10;40(4):btae192. doi: 10.1093/bioinformatics/btae192 (PMC11052659; doi:10.1093/bioinformatics/btae192)
Supplement: btae192_Supplementary_Data [file btae192_supplementary_data.zip › btae192_Supplementary_Data/Table S12.xlsx]

## Sheet: 2,000-5,000 bp
Table S12 Prediction results of SARS-CoV-2 fragments
ID	Name	Three-class virus prediction results	Six-virus subgroup prediction results
201	>gi|1798174254|ref|NC_045512.2|_3198_26705_0	Infectious virus	Double strand DNA (dsDNA)
202	>gi|1798174254|ref|NC_045512.2|_5000_13436_1	Infectious virus	Positive-sense single strand RNA (ssRNA (+))
203	>gi|1798174254|ref|NC_045512.2|_3273_26630_2	Infectious virus	Positive-sense single strand RNA (ssRNA (+))
204	>gi|1798174254|ref|NC_045512.2|_5000_14611_3	Infectious virus	Positive-sense single strand RNA (ssRNA (+))
205	>gi|1798174254|ref|NC_045512.2|_5000_9771_4	Infectious virus	Positive-sense single strand RNA (ssRNA (+))
206	>gi|1798174254|ref|NC_045512.2|_5000_6872_5	Infectious virus	Positive-sense single strand RNA (ssRNA (+))
207	>gi|1798174254|ref|NC_045512.2|_5000_5873_6	Infectious virus	Positive-sense single strand RNA (ssRNA (+))
208	>gi|1798174254|ref|NC_045512.2|_5000_10213_7	Infectious virus	Positive-sense single strand RNA (ssRNA (+))
209	>gi|1798174254|ref|NC_045512.2|_5000_20347_8	Infectious virus	Positive-sense single strand RNA (ssRNA (+))
210	>gi|1798174254|ref|NC_045512.2|_5000_9994_9	Infectious virus	Positive-sense single strand RNA (ssRNA (+))
211	>gi|1798174254|ref|NC_045512.2|_5000_5732_10	Infectious virus	Positive-sense single strand RNA (ssRNA (+))
212	>gi|1798174254|ref|NC_045512.2|_5000_20696_11	Infectious virus	Positive-sense single strand RNA (ssRNA (+))
213	>gi|1798174254|ref|NC_045512.2|_5000_3875_12	Infectious virus	Positive-sense single strand RNA (ssRNA (+))
214	>gi|1798174254|ref|NC_045512.2|_5000_3595_13	Infectious virus	Positive-sense single strand RNA (ssRNA (+))
215	>gi|1798174254|ref|NC_045512.2|_5000_6801_14	Infectious virus	Positive-sense single strand RNA (ssRNA (+))
216	>gi|1798174254|ref|NC_045512.2|_5000_9971_15	Infectious virus	Positive-sense single strand RNA (ssRNA (+))
217	>gi|1798174254|ref|NC_045512.2|_5000_7273_16	Infectious virus	Positive-sense single strand RNA (ssRNA (+))
218	>gi|1798174254|ref|NC_045512.2|_5000_18515_17	Infectious virus	Positive-sense single strand RNA (ssRNA (+))
219	>gi|1798174254|ref|NC_045512.2|_5000_6349_18	Infectious virus	Positive-sense single strand RNA (ssRNA (+))
220	>gi|1798174254|ref|NC_045512.2|_5000_20_19	Infectious virus	Positive-sense single strand RNA (ssRNA (+))
221	>gi|1798174254|ref|NC_045512.2|_2564_27339_20	Infectious virus	Positive-sense single strand RNA (ssRNA (+))
222	>gi|1798174254|ref|NC_045512.2|_5000_24654_21	Infectious virus	Positive-sense single strand RNA (ssRNA (+))
223	>gi|1798174254|ref|NC_045512.2|_3923_25980_22	Infectious virus	Double strand DNA (dsDNA)
224	>gi|1798174254|ref|NC_045512.2|_5000_22424_23	Infectious virus	Positive-sense single strand RNA (ssRNA (+))
225	>gi|1798174254|ref|NC_045512.2|_5000_21604_24	Infectious virus	Positive-sense single strand RNA (ssRNA (+))
226	>gi|1798174254|ref|NC_045512.2|_5000_15228_25	Infectious virus	Positive-sense single strand RNA (ssRNA (+))
227	>gi|1798174254|ref|NC_045512.2|_5000_14559_26	Infectious virus	Positive-sense single strand RNA (ssRNA (+))
228	>gi|1798174254|ref|NC_045512.2|_5000_9996_27	Infectious virus	Positive-sense single strand RNA (ssRNA (+))
229	>gi|1798174254|ref|NC_045512.2|_5000_11517_28	Infectious virus	Positive-sense single strand RNA (ssRNA (+))
230	>gi|1798174254|ref|NC_045512.2|_5000_19253_29	Infectious virus	Positive-sense single strand RNA (ssRNA (+))
231	>gi|1798174254|ref|NC_045512.2|_5000_2316_30	Infectious virus	Positive-sense single strand RNA (ssRNA (+))
232	>gi|1798174254|ref|NC_045512.2|_5000_7616_31	Infectious virus	Positive-sense single strand RNA (ssRNA (+))
233	>gi|1798174254|ref|NC_045512.2|_5000_21830_32	Infectious virus	Positive-sense single strand RNA (ssRNA (+))
234	>gi|1798174254|ref|NC_045512.2|_5000_22544_33	Infectious virus	Positive-sense single strand RNA (ssRNA (+))
235	>gi|1798174254|ref|NC_045512.2|_2681_27222_34	Infectious virus	Double strand DNA (dsDNA)
236	>gi|1798174254|ref|NC_045512.2|_5000_16503_35	Infectious virus	Positive-sense single strand RNA (ssRNA (+))
237	>gi|1798174254|ref|NC_045512.2|_5000_18945_36	Infectious virus	Positive-sense single strand RNA (ssRNA (+))
238	>gi|1798174254|ref|NC_045512.2|_5000_9828_37	Infectious virus	Positive-sense single strand RNA (ssRNA (+))
239	>gi|1798174254|ref|NC_045512.2|_5000_1759_38	Infectious virus	Positive-sense single strand RNA (ssRNA (+))
240	>gi|1798174254|ref|NC_045512.2|_4055_25848_39	Infectious virus	Positive-sense single strand RNA (ssRNA (+))
241	>gi|1798174254|ref|NC_045512.2|_5000_20704_40	Infectious virus	Positive-sense single strand RNA (ssRNA (+))
242	>gi|1798174254|ref|NC_045512.2|_5000_20367_41	Infectious virus	Positive-sense single strand RNA (ssRNA (+))
243	>gi|1798174254|ref|NC_045512.2|_5000_19891_42	Infectious virus	Positive-sense single strand RNA (ssRNA (+))
244	>gi|1798174254|ref|NC_045512.2|_5000_16581_43	Infectious virus	Positive-sense single strand RNA (ssRNA (+))
245	>gi|1798174254|ref|NC_045512.2|_5000_17348_44	Infectious virus	Positive-sense single strand RNA (ssRNA (+))
246	>gi|1798174254|ref|NC_045512.2|_5000_15202_45	Infectious virus	Positive-sense single strand RNA (ssRNA (+))
247	>gi|1798174254|ref|NC_045512.2|_5000_16582_46	Infectious virus	Positive-sense single strand RNA (ssRNA (+))
248	>gi|1798174254|ref|NC_045512.2|_4668_25235_47	Infectious virus	Positive-sense single strand RNA (ssRNA (+))
249	>gi|1798174254|ref|NC_045512.2|_2704_27199_48	Infectious virus	Double strand DNA (dsDNA)
250	>gi|1798174254|ref|NC_045512.2|_5000_3236_49	Infectious virus	Positive-sense single strand RNA (ssRNA (+))
251	>gi|1798174254|ref|NC_045512.2|_5000_20823_50	Infectious virus	Positive-sense single strand RNA (ssRNA (+))
252	>gi|1798174254|ref|NC_045512.2|_5000_23167_51	Infectious virus	Positive-sense single strand RNA (ssRNA (+))
253	>gi|1798174254|ref|NC_045512.2|_5000_14561_52	Infectious virus	Positive-sense single strand RNA (ssRNA (+))
254	>gi|1798174254|ref|NC_045512.2|_5000_1451_53	Infectious virus	Positive-sense single strand RNA (ssRNA (+))
255	>gi|1798174254|ref|NC_045512.2|_3936_25967_54	Infectious virus	Positive-sense single strand RNA (ssRNA (+))
256	>gi|1798174254|ref|NC_045512.2|_5000_18252_55	Infectious virus	Positive-sense single strand RNA (ssRNA (+))
257	>gi|1798174254|ref|NC_045512.2|_5000_24264_56	Infectious virus	Positive-sense single strand RNA (ssRNA (+))
258	>gi|1798174254|ref|NC_045512.2|_5000_8894_57	Infectious virus	Positive-sense single strand RNA (ssRNA (+))
259	>gi|1798174254|ref|NC_045512.2|_5000_22173_58	Infectious virus	Positive-sense single strand RNA (ssRNA (+))
260	>gi|1798174254|ref|NC_045512.2|_5000_102_59	Infectious virus	Positive-sense single strand RNA (ssRNA (+))
261	>gi|1798174254|ref|NC_045512.2|_5000_10334_60	Infectious virus	Positive-sense single strand RNA (ssRNA (+))
262	>gi|1798174254|ref|NC_045512.2|_5000_11858_61	Infectious virus	Positive-sense single strand RNA (ssRNA (+))
263	>gi|1798174254|ref|NC_045512.2|_5000_3623_62	Infectious virus	Positive-sense single strand RNA (ssRNA (+))
264	>gi|1798174254|ref|NC_045512.2|_5000_22579_63	Infectious virus	Positive-sense single strand RNA (ssRNA (+))
265	>gi|1798174254|ref|NC_045512.2|_5000_13918_64	Infectious virus	Positive-sense single strand RNA (ssRNA (+))
266	>gi|1798174254|ref|NC_045512.2|_5000_19073_65	Infectious virus	Positive-sense single strand RNA (ssRNA (+))
267	>gi|1798174254|ref|NC_045512.2|_5000_22446_66	Infectious virus	Positive-sense single strand RNA (ssRNA (+))
268	>gi|1798174254|ref|NC_045512.2|_5000_21618_67	Infectious virus	Positive-sense single strand RNA (ssRNA (+))
269	>gi|1798174254|ref|NC_045512.2|_4742_25161_68	Infectious virus	Positive-sense single strand RNA (ssRNA (+))
270	>gi|1798174254|ref|NC_045512.2|_5000_23005_69	Infectious virus	Positive-sense single strand RNA (ssRNA (+))
271	>gi|1798174254|ref|NC_045512.2|_5000_14907_70	Infectious virus	Positive-sense single strand RNA (ssRNA (+))
272	>gi|1798174254|ref|NC_045512.2|_5000_10810_71	Infectious virus	Positive-sense single strand RNA (ssRNA (+))
273	>gi|1798174254|ref|NC_045512.2|_5000_22152_72	Infectious virus	Positive-sense single strand RNA (ssRNA (+))
274	>gi|1798174254|ref|NC_045512.2|_5000_15103_73	Infectious virus	Positive-sense single strand RNA (ssRNA (+))
275	>gi|1798174254|ref|NC_045512.2|_5000_23592_74	Infectious virus	Positive-sense single strand RNA (ssRNA (+))
276	>gi|1798174254|ref|NC_045512.2|_5000_5680_75	Infectious virus	Positive-sense single strand RNA (ssRNA (+))
277	>gi|1798174254|ref|NC_045512.2|_5000_15186_76	Infectious virus	Positive-sense single strand RNA (ssRNA (+))
278	>gi|1798174254|ref|NC_045512.2|_2584_27319_77	Infectious virus	Positive-sense single strand RNA (ssRNA (+))
279	>gi|1798174254|ref|NC_045512.2|_5000_621_78	Infectious virus	Positive-sense single strand RNA (ssRNA (+))
280	>gi|1798174254|ref|NC_045512.2|_5000_8302_79	Infectious virus	Positive-sense single strand RNA (ssRNA (+))
281	>gi|1798174254|ref|NC_045512.2|_5000_21955_80	Infectious virus	Positive-sense single strand RNA (ssRNA (+))
282	>gi|1798174254|ref|NC_045512.2|_5000_16110_81	Infectious virus	Positive-sense single strand RNA (ssRNA (+))
283	>gi|1798174254|ref|NC_045512.2|_5000_8620_82	Infectious virus	Positive-sense single strand RNA (ssRNA (+))
284	>gi|1798174254|ref|NC_045512.2|_5000_5035_83	Infectious virus	Positive-sense single strand RNA (ssRNA (+))
285	>gi|1798174254|ref|NC_045512.2|_5000_17578_84	Infectious virus	Positive-sense single strand RNA (ssRNA (+))
286	>gi|1798174254|ref|NC_045512.2|_5000_22547_85	Infectious virus	Positive-sense single strand RNA (ssRNA (+))
287	>gi|1798174254|ref|NC_045512.2|_5000_9610_86	Infectious virus	Positive-sense single strand RNA (ssRNA (+))
288	>gi|1798174254|ref|NC_045512.2|_5000_13158_87	Infectious virus	Positive-sense single strand RNA (ssRNA (+))
289	>gi|1798174254|ref|NC_045512.2|_5000_20653_88	Infectious virus	Positive-sense single strand RNA (ssRNA (+))
290	>gi|1798174254|ref|NC_045512.2|_5000_24321_89	Infectious virus	Positive-sense single strand RNA (ssRNA (+))
291	>gi|1798174254|ref|NC_045512.2|_5000_12239_90	Infectious virus	Positive-sense single strand RNA (ssRNA (+))
292	>gi|1798174254|ref|NC_045512.2|_5000_345_91	Infectious virus	Positive-sense single strand RNA (ssRNA (+))
293	>gi|1798174254|ref|NC_045512.2|_5000_18972_92	Infectious virus	Positive-sense single strand RNA (ssRNA (+))
294	>gi|1798174254|ref|NC_045512.2|_5000_8204_93	Infectious virus	Positive-sense single strand RNA (ssRNA (+))
295	>gi|1798174254|ref|NC_045512.2|_5000_8791_94	Infectious virus	Positive-sense single strand RNA (ssRNA (+))
296	>gi|1798174254|ref|NC_045512.2|_5000_20374_95	Infectious virus	Positive-sense single strand RNA (ssRNA (+))
297	>gi|1798174254|ref|NC_045512.2|_5000_8734_96	Infectious virus	Positive-sense single strand RNA (ssRNA (+))
298	>gi|1798174254|ref|NC_045512.2|_5000_16919_97	Infectious virus	Positive-sense single strand RNA (ssRNA (+))
299	>gi|1798174254|ref|NC_045512.2|_5000_17199_98	Infectious virus	Positive-sense single strand RNA (ssRNA (+))
300	>gi|1798174254|ref|NC_045512.2|_5000_15144_99	Infectious virus	Positive-sense single strand RNA (ssRNA (+))

## Sheet: 850-950 bp
Table S12 Prediction results of SARS-CoV-2 fragments
ID	Name	Three-class virus prediction results	Six-virus subgroup prediction results
101	>gi|1798174254|ref|NC_045512.2|_950_21838_0	Non-ERV human	/
102	>gi|1798174254|ref|NC_045512.2|_950_22731_1	Infectious virus	Positive-sense single strand RNA (ssRNA (+))
103	>gi|1798174254|ref|NC_045512.2|_950_27588_2	Infectious virus	Positive-sense single strand RNA (ssRNA (+))
104	>gi|1798174254|ref|NC_045512.2|_950_18494_3	Infectious virus	Positive-sense single strand RNA (ssRNA (+))
105	>gi|1798174254|ref|NC_045512.2|_950_24577_4	Infectious virus	Negative-sense single strand RNA (ssRNA (-))
106	>gi|1798174254|ref|NC_045512.2|_950_20311_5	Infectious virus	Positive-sense single strand RNA (ssRNA (+))
107	>gi|1798174254|ref|NC_045512.2|_950_6709_6	Infectious virus	Positive-sense single strand RNA (ssRNA (+))
108	>gi|1798174254|ref|NC_045512.2|_950_6220_7	Infectious virus	Positive-sense single strand RNA (ssRNA (+))
109	>gi|1798174254|ref|NC_045512.2|_950_17387_8	Infectious virus	Positive-sense single strand RNA (ssRNA (+))
110	>gi|1798174254|ref|NC_045512.2|_950_25171_9	Infectious virus	Positive-sense single strand RNA (ssRNA (+))
111	>gi|1798174254|ref|NC_045512.2|_950_17665_10	Infectious virus	Positive-sense single strand RNA (ssRNA (+))
112	>gi|1798174254|ref|NC_045512.2|_950_14804_11	Infectious virus	Positive-sense single strand RNA (ssRNA (+))
113	>gi|1798174254|ref|NC_045512.2|_950_19152_12	Infectious virus	Positive-sense single strand RNA (ssRNA (+))
114	>gi|1798174254|ref|NC_045512.2|_950_9732_13	Infectious virus	Positive-sense single strand RNA (ssRNA (+))
115	>gi|1798174254|ref|NC_045512.2|_950_17473_14	Infectious virus	Positive-sense single strand RNA (ssRNA (+))
116	>gi|1798174254|ref|NC_045512.2|_950_26381_15	Infectious virus	Double strand DNA (dsDNA)
117	>gi|1798174254|ref|NC_045512.2|_950_3733_16	Infectious virus	Positive-sense single strand RNA (ssRNA (+))
118	>gi|1798174254|ref|NC_045512.2|_950_25249_17	Infectious virus	Positive-sense single strand RNA (ssRNA (+))
119	>gi|1798174254|ref|NC_045512.2|_950_10810_18	Infectious virus	Positive-sense single strand RNA (ssRNA (+))
120	>gi|1798174254|ref|NC_045512.2|_950_13079_19	Infectious virus	Positive-sense single strand RNA (ssRNA (+))
121	>gi|1798174254|ref|NC_045512.2|_950_13748_20	Infectious virus	Positive-sense single strand RNA (ssRNA (+))
122	>gi|1798174254|ref|NC_045512.2|_950_17335_21	Infectious virus	Positive-sense single strand RNA (ssRNA (+))
123	>gi|1798174254|ref|NC_045512.2|_950_17155_22	Infectious virus	Double strand DNA (dsDNA)
124	>gi|1798174254|ref|NC_045512.2|_950_16575_23	Infectious virus	Positive-sense single strand RNA (ssRNA (+))
125	>gi|1798174254|ref|NC_045512.2|_950_935_24	Infectious virus	Positive-sense single strand RNA (ssRNA (+))
126	>gi|1798174254|ref|NC_045512.2|_950_27759_25	Infectious virus	Positive-sense single strand RNA (ssRNA (+))
127	>gi|1798174254|ref|NC_045512.2|_950_24155_26	Infectious virus	Positive-sense single strand RNA (ssRNA (+))
128	>gi|1798174254|ref|NC_045512.2|_950_2827_27	Infectious virus	Positive-sense single strand RNA (ssRNA (+))
129	>gi|1798174254|ref|NC_045512.2|_950_20064_28	Infectious virus	Positive-sense single strand RNA (ssRNA (+))
130	>gi|1798174254|ref|NC_045512.2|_950_3367_29	Infectious virus	Positive-sense single strand RNA (ssRNA (+))
131	>gi|1798174254|ref|NC_045512.2|_950_9030_30	Infectious virus	Positive-sense single strand RNA (ssRNA (+))
132	>gi|1798174254|ref|NC_045512.2|_950_1754_31	Non-ERV human	/
133	>gi|1798174254|ref|NC_045512.2|_950_19920_32	Infectious virus	Positive-sense single strand RNA (ssRNA (+))
134	>gi|1798174254|ref|NC_045512.2|_950_9220_33	Infectious virus	Positive-sense single strand RNA (ssRNA (+))
135	>gi|1798174254|ref|NC_045512.2|_950_27658_34	Infectious virus	Double strand RNA (dsRNA)
136	>gi|1798174254|ref|NC_045512.2|_950_20464_35	Infectious virus	Positive-sense single strand RNA (ssRNA (+))
137	>gi|1798174254|ref|NC_045512.2|_950_392_36	Infectious virus	Positive-sense single strand RNA (ssRNA (+))
138	>gi|1798174254|ref|NC_045512.2|_950_5681_37	Infectious virus	Double strand DNA (dsDNA)
139	>gi|1798174254|ref|NC_045512.2|_950_13095_38	Infectious virus	Positive-sense single strand RNA (ssRNA (+))
140	>gi|1798174254|ref|NC_045512.2|_950_22576_39	Infectious virus	Positive-sense single strand RNA (ssRNA (+))
141	>gi|1798174254|ref|NC_045512.2|_950_27843_40	Infectious virus	Positive-sense single strand RNA (ssRNA (+))
142	>gi|1798174254|ref|NC_045512.2|_950_16960_41	Infectious virus	Positive-sense single strand RNA (ssRNA (+))
143	>gi|1798174254|ref|NC_045512.2|_950_26115_42	Infectious virus	Positive-sense single strand RNA (ssRNA (+))
144	>gi|1798174254|ref|NC_045512.2|_950_24413_43	Infectious virus	Negative-sense single strand RNA (ssRNA (-))
145	>gi|1798174254|ref|NC_045512.2|_950_6918_44	Infectious virus	Positive-sense single strand RNA (ssRNA (+))
146	>gi|1798174254|ref|NC_045512.2|_950_2745_45	Infectious virus	Positive-sense single strand RNA (ssRNA (+))
147	>gi|1798174254|ref|NC_045512.2|_950_13675_46	Infectious virus	Positive-sense single strand RNA (ssRNA (+))
148	>gi|1798174254|ref|NC_045512.2|_950_28267_47	Infectious virus	Positive-sense single strand RNA (ssRNA (+))
149	>gi|1798174254|ref|NC_045512.2|_950_25495_48	Infectious virus	Positive-sense single strand RNA (ssRNA (+))
150	>gi|1798174254|ref|NC_045512.2|_950_26341_49	Infectious virus	Double strand DNA (dsDNA)
151	>gi|1798174254|ref|NC_045512.2|_950_20687_50	Infectious virus	Positive-sense single strand RNA (ssRNA (+))
152	>gi|1798174254|ref|NC_045512.2|_950_5288_51	Infectious virus	Positive-sense single strand RNA (ssRNA (+))
153	>gi|1798174254|ref|NC_045512.2|_950_1231_52	Infectious virus	Positive-sense single strand RNA (ssRNA (+))
154	>gi|1798174254|ref|NC_045512.2|_950_26323_53	Infectious virus	Positive-sense single strand RNA (ssRNA (+))
155	>gi|1798174254|ref|NC_045512.2|_950_24696_54	Infectious virus	Negative-sense single strand RNA (ssRNA (-))
156	>gi|1798174254|ref|NC_045512.2|_950_2847_55	Infectious virus	Positive-sense single strand RNA (ssRNA (+))
157	>gi|1798174254|ref|NC_045512.2|_950_23148_56	Infectious virus	Positive-sense single strand RNA (ssRNA (+))
158	>gi|1798174254|ref|NC_045512.2|_950_801_57	Infectious virus	Positive-sense single strand RNA (ssRNA (+))
159	>gi|1798174254|ref|NC_045512.2|_950_16693_58	Infectious virus	Positive-sense single strand RNA (ssRNA (+))
160	>gi|1798174254|ref|NC_045512.2|_950_18928_59	Infectious virus	Positive-sense single strand RNA (ssRNA (+))
161	>gi|1798174254|ref|NC_045512.2|_950_17504_60	Infectious virus	Positive-sense single strand RNA (ssRNA (+))
162	>gi|1798174254|ref|NC_045512.2|_950_10318_61	Infectious virus	Positive-sense single strand RNA (ssRNA (+))
163	>gi|1798174254|ref|NC_045512.2|_950_22684_62	Infectious virus	Positive-sense single strand RNA (ssRNA (+))
164	>gi|1798174254|ref|NC_045512.2|_950_1968_63	Infectious virus	Positive-sense single strand RNA (ssRNA (+))
165	>gi|1798174254|ref|NC_045512.2|_950_26322_64	Infectious virus	Positive-sense single strand RNA (ssRNA (+))
166	>gi|1798174254|ref|NC_045512.2|_950_16426_65	Infectious virus	Positive-sense single strand RNA (ssRNA (+))
167	>gi|1798174254|ref|NC_045512.2|_950_12077_66	Infectious virus	Positive-sense single strand RNA (ssRNA (+))
168	>gi|1798174254|ref|NC_045512.2|_950_18532_67	Infectious virus	Positive-sense single strand RNA (ssRNA (+))
169	>gi|1798174254|ref|NC_045512.2|_950_18452_68	Infectious virus	Positive-sense single strand RNA (ssRNA (+))
170	>gi|1798174254|ref|NC_045512.2|_950_19436_69	Infectious virus	Positive-sense single strand RNA (ssRNA (+))
171	>gi|1798174254|ref|NC_045512.2|_950_6075_70	Infectious virus	Positive-sense single strand RNA (ssRNA (+))
172	>gi|1798174254|ref|NC_045512.2|_950_9928_71	Infectious virus	Positive-sense single strand RNA (ssRNA (+))
173	>gi|1798174254|ref|NC_045512.2|_950_6467_72	Infectious virus	Positive-sense single strand RNA (ssRNA (+))
174	>gi|1798174254|ref|NC_045512.2|_950_8593_73	Infectious virus	Positive-sense single strand RNA (ssRNA (+))
175	>gi|1798174254|ref|NC_045512.2|_950_13432_74	Infectious virus	Positive-sense single strand RNA (ssRNA (+))
176	>gi|1798174254|ref|NC_045512.2|_950_14845_75	Infectious virus	Positive-sense single strand RNA (ssRNA (+))
177	>gi|1798174254|ref|NC_045512.2|_950_26308_76	Infectious virus	Positive-sense single strand RNA (ssRNA (+))
178	>gi|1798174254|ref|NC_045512.2|_950_10129_77	Infectious virus	Positive-sense single strand RNA (ssRNA (+))
179	>gi|1798174254|ref|NC_045512.2|_950_21827_78	Non-ERV human	/
180	>gi|1798174254|ref|NC_045512.2|_950_13202_79	Infectious virus	Positive-sense single strand RNA (ssRNA (+))
181	>gi|1798174254|ref|NC_045512.2|_950_8410_80	Infectious virus	Positive-sense single strand RNA (ssRNA (+))
182	>gi|1798174254|ref|NC_045512.2|_950_26260_81	Infectious virus	Positive-sense single strand RNA (ssRNA (+))
183	>gi|1798174254|ref|NC_045512.2|_950_3035_82	Infectious virus	Positive-sense single strand RNA (ssRNA (+))
184	>gi|1798174254|ref|NC_045512.2|_950_27172_83	Infectious virus	Double strand RNA (dsRNA)
185	>gi|1798174254|ref|NC_045512.2|_950_27082_84	Infectious virus	Double strand DNA (dsDNA)
186	>gi|1798174254|ref|NC_045512.2|_950_12487_85	Infectious virus	Double strand DNA (dsDNA)
187	>gi|1798174254|ref|NC_045512.2|_950_9724_86	Infectious virus	Positive-sense single strand RNA (ssRNA (+))
188	>gi|1798174254|ref|NC_045512.2|_950_11589_87	Infectious virus	Positive-sense single strand RNA (ssRNA (+))
189	>gi|1798174254|ref|NC_045512.2|_950_9904_88	Infectious virus	Positive-sense single strand RNA (ssRNA (+))
190	>gi|1798174254|ref|NC_045512.2|_950_5293_89	Infectious virus	Positive-sense single strand RNA (ssRNA (+))
191	>gi|1798174254|ref|NC_045512.2|_950_19460_90	Infectious virus	Positive-sense single strand RNA (ssRNA (+))
192	>gi|1798174254|ref|NC_045512.2|_950_14734_91	Infectious virus	Positive-sense single strand RNA (ssRNA (+))
193	>gi|1798174254|ref|NC_045512.2|_950_28552_92	Infectious virus	Positive-sense single strand RNA (ssRNA (+))
194	>gi|1798174254|ref|NC_045512.2|_950_24565_93	Infectious virus	Negative-sense single strand RNA (ssRNA (-))
195	>gi|1798174254|ref|NC_045512.2|_950_25831_94	Infectious virus	Positive-sense single strand RNA (ssRNA (+))
196	>gi|1798174254|ref|NC_045512.2|_950_20321_95	Infectious virus	Positive-sense single strand RNA (ssRNA (+))
197	>gi|1798174254|ref|NC_045512.2|_950_12416_96	Infectious virus	Positive-sense single strand RNA (ssRNA (+))
198	>gi|1798174254|ref|NC_045512.2|_950_13583_97	Infectious virus	Positive-sense single strand RNA (ssRNA (+))
199	>gi|1798174254|ref|NC_045512.2|_950_24853_98	Infectious virus	Positive-sense single strand RNA (ssRNA (+))
200	>gi|1798174254|ref|NC_045512.2|_950_10123_99	Infectious virus	Positive-sense single strand RNA (ssRNA (+))

## Sheet: 150-350 bp
Table S12 Prediction results of SARS-CoV-2 fragments
ID	Name	Three-class virus prediction results	Six-virus subgroup prediction results
1	>gi|1798174254|ref|NC_045512.2|_350_5883_0	ERV	/
2	>gi|1798174254|ref|NC_045512.2|_350_1682_1	Infectious virus	Positive-sense single strand RNA (ssRNA (+))
3	>gi|1798174254|ref|NC_045512.2|_164_29739_2	Infectious virus	Double strand DNA (dsDNA)
4	>gi|1798174254|ref|NC_045512.2|_350_25011_3	Infectious virus	Positive-sense single strand RNA (ssRNA (+))
5	>gi|1798174254|ref|NC_045512.2|_350_16363_4	Infectious virus	Positive-sense single strand RNA (ssRNA (+))
6	>gi|1798174254|ref|NC_045512.2|_350_24555_5	ERV	/
7	>gi|1798174254|ref|NC_045512.2|_350_26940_6	Infectious virus	Positive-sense single strand RNA (ssRNA (+))
8	>gi|1798174254|ref|NC_045512.2|_350_19685_7	ERV	/
9	>gi|1798174254|ref|NC_045512.2|_350_28827_8	Infectious virus	Positive-sense single strand RNA (ssRNA (+))
10	>gi|1798174254|ref|NC_045512.2|_350_18455_9	Infectious virus	Positive-sense single strand RNA (ssRNA (+))
11	>gi|1798174254|ref|NC_045512.2|_350_28538_10	Infectious virus	Positive-sense single strand RNA (ssRNA (+))
12	>gi|1798174254|ref|NC_045512.2|_350_27570_11	Infectious virus	Double strand DNA (dsDNA)
13	>gi|1798174254|ref|NC_045512.2|_350_4579_12	ERV	/
14	>gi|1798174254|ref|NC_045512.2|_350_21579_13	ERV	/
15	>gi|1798174254|ref|NC_045512.2|_350_20714_14	Infectious virus	Positive-sense single strand RNA (ssRNA (+))
16	>gi|1798174254|ref|NC_045512.2|_350_2150_15	ERV	/
17	>gi|1798174254|ref|NC_045512.2|_350_27080_16	Infectious virus	Double strand RNA (dsRNA)
18	>gi|1798174254|ref|NC_045512.2|_350_17473_17	ERV	/
19	>gi|1798174254|ref|NC_045512.2|_350_1243_18	Infectious virus	Positive-sense single strand RNA (ssRNA (+))
20	>gi|1798174254|ref|NC_045512.2|_350_2458_19	Infectious virus	Positive-sense single strand RNA (ssRNA (+))
21	>gi|1798174254|ref|NC_045512.2|_350_16711_20	Infectious virus	Positive-sense single strand RNA (ssRNA (+))
22	>gi|1798174254|ref|NC_045512.2|_350_16882_21	ERV	/
23	>gi|1798174254|ref|NC_045512.2|_350_11116_22	ERV	/
24	>gi|1798174254|ref|NC_045512.2|_350_15645_23	Infectious virus	Positive-sense single strand RNA (ssRNA (+))
25	>gi|1798174254|ref|NC_045512.2|_350_9403_24	Infectious virus	Positive-sense single strand RNA (ssRNA (+))
26	>gi|1798174254|ref|NC_045512.2|_350_17523_25	ERV	/
27	>gi|1798174254|ref|NC_045512.2|_350_2869_26	ERV	/
28	>gi|1798174254|ref|NC_045512.2|_350_3289_27	Infectious virus	Positive-sense single strand RNA (ssRNA (+))
29	>gi|1798174254|ref|NC_045512.2|_350_11342_28	ERV	/
30	>gi|1798174254|ref|NC_045512.2|_350_19516_29	Infectious virus	Positive-sense single strand RNA (ssRNA (+))
31	>gi|1798174254|ref|NC_045512.2|_350_16173_30	Infectious virus	Positive-sense single strand RNA (ssRNA (+))
32	>gi|1798174254|ref|NC_045512.2|_350_23309_31	Infectious virus	Positive-sense single strand RNA (ssRNA (+))
33	>gi|1798174254|ref|NC_045512.2|_350_18885_32	Infectious virus	Positive-sense single strand RNA (ssRNA (+))
34	>gi|1798174254|ref|NC_045512.2|_350_26406_33	Infectious virus	Positive-sense single strand RNA (ssRNA (+))
35	>gi|1798174254|ref|NC_045512.2|_350_2473_34	Infectious virus	Positive-sense single strand RNA (ssRNA (+))
36	>gi|1798174254|ref|NC_045512.2|_350_5833_35	Infectious virus	Positive-sense single strand RNA (ssRNA (+))
37	>gi|1798174254|ref|NC_045512.2|_350_15866_36	Infectious virus	Positive-sense single strand RNA (ssRNA (+))
38	>gi|1798174254|ref|NC_045512.2|_350_28764_37	Infectious virus	Double strand DNA (dsDNA)
39	>gi|1798174254|ref|NC_045512.2|_350_16907_38	Infectious virus	Positive-sense single strand RNA (ssRNA (+))
40	>gi|1798174254|ref|NC_045512.2|_350_13796_39	Infectious virus	Positive-sense single strand RNA (ssRNA (+))
41	>gi|1798174254|ref|NC_045512.2|_350_8582_40	Infectious virus	Positive-sense single strand RNA (ssRNA (+))
42	>gi|1798174254|ref|NC_045512.2|_350_20411_41	Infectious virus	Positive-sense single strand RNA (ssRNA (+))
43	>gi|1798174254|ref|NC_045512.2|_350_24982_42	ERV	/
44	>gi|1798174254|ref|NC_045512.2|_350_22341_43	ERV	/
45	>gi|1798174254|ref|NC_045512.2|_350_26553_44	Infectious virus	Positive-sense single strand RNA (ssRNA (+))
46	>gi|1798174254|ref|NC_045512.2|_350_16766_45	Infectious virus	Positive-sense single strand RNA (ssRNA (+))
47	>gi|1798174254|ref|NC_045512.2|_350_24545_46	ERV	/
48	>gi|1798174254|ref|NC_045512.2|_350_13756_47	Infectious virus	Positive-sense single strand RNA (ssRNA (+))
49	>gi|1798174254|ref|NC_045512.2|_350_12985_48	Infectious virus	Positive-sense single strand RNA (ssRNA (+))
50	>gi|1798174254|ref|NC_045512.2|_350_10009_49	Infectious virus	Positive-sense single strand RNA (ssRNA (+))
51	>gi|1798174254|ref|NC_045512.2|_350_28654_50	Infectious virus	Negative-sense single strand RNA (ssRNA (-))
52	>gi|1798174254|ref|NC_045512.2|_350_17804_51	ERV	/
53	>gi|1798174254|ref|NC_045512.2|_350_11538_52	ERV	/
54	>gi|1798174254|ref|NC_045512.2|_350_16103_53	Infectious virus	Positive-sense single strand RNA (ssRNA (+))
55	>gi|1798174254|ref|NC_045512.2|_350_27808_54	Infectious virus	Positive-sense single strand RNA (ssRNA (+))
56	>gi|1798174254|ref|NC_045512.2|_350_26581_55	Infectious virus	Positive-sense single strand RNA (ssRNA (+))
57	>gi|1798174254|ref|NC_045512.2|_350_22035_56	ERV	/
58	>gi|1798174254|ref|NC_045512.2|_350_6861_57	ERV	/
59	>gi|1798174254|ref|NC_045512.2|_350_18229_58	Infectious virus	Positive-sense single strand RNA (ssRNA (+))
60	>gi|1798174254|ref|NC_045512.2|_350_13272_59	Infectious virus	Positive-sense single strand RNA (ssRNA (+))
61	>gi|1798174254|ref|NC_045512.2|_350_25239_60	Infectious virus	Positive-sense single strand RNA (ssRNA (+))
62	>gi|1798174254|ref|NC_045512.2|_350_11579_61	ERV	/
63	>gi|1798174254|ref|NC_045512.2|_350_25029_62	Infectious virus	Negative-sense single strand RNA (ssRNA (-))
64	>gi|1798174254|ref|NC_045512.2|_350_17181_63	Infectious virus	Positive-sense single strand RNA (ssRNA (+))
65	>gi|1798174254|ref|NC_045512.2|_350_18488_64	Infectious virus	Positive-sense single strand RNA (ssRNA (+))
66	>gi|1798174254|ref|NC_045512.2|_350_13742_65	Infectious virus	Positive-sense single strand RNA (ssRNA (+))
67	>gi|1798174254|ref|NC_045512.2|_350_4225_66	Infectious virus	Double strand DNA (dsDNA)
68	>gi|1798174254|ref|NC_045512.2|_350_21248_67	ERV	/
69	>gi|1798174254|ref|NC_045512.2|_350_1678_68	Infectious virus	Positive-sense single strand RNA (ssRNA (+))
70	>gi|1798174254|ref|NC_045512.2|_350_745_69	Infectious virus	Positive-sense single strand RNA (ssRNA (+))
71	>gi|1798174254|ref|NC_045512.2|_350_24413_70	ERV	/
72	>gi|1798174254|ref|NC_045512.2|_350_10146_71	ERV	/
73	>gi|1798174254|ref|NC_045512.2|_350_18980_72	ERV	/
74	>gi|1798174254|ref|NC_045512.2|_350_16927_73	ERV	/
75	>gi|1798174254|ref|NC_045512.2|_350_24335_74	Infectious virus	Positive-sense single strand RNA (ssRNA (+))
76	>gi|1798174254|ref|NC_045512.2|_350_3899_75	ERV	/
77	>gi|1798174254|ref|NC_045512.2|_350_27641_76	Infectious virus	Double strand RNA (dsRNA)
78	>gi|1798174254|ref|NC_045512.2|_350_27048_77	Infectious virus	Double strand RNA (dsRNA)
79	>gi|1798174254|ref|NC_045512.2|_350_22840_78	Infectious virus	Positive-sense single strand RNA (ssRNA (+))
80	>gi|1798174254|ref|NC_045512.2|_350_17376_79	Infectious virus	Positive-sense single strand RNA (ssRNA (+))
81	>gi|1798174254|ref|NC_045512.2|_350_26354_80	Infectious virus	Single strand DNA (ssDNA)
82	>gi|1798174254|ref|NC_045512.2|_350_27890_81	Infectious virus	Positive-sense single strand RNA (ssRNA (+))
83	>gi|1798174254|ref|NC_045512.2|_350_1864_82	Infectious virus	Positive-sense single strand RNA (ssRNA (+))
84	>gi|1798174254|ref|NC_045512.2|_350_22422_83	ERV	/
85	>gi|1798174254|ref|NC_045512.2|_350_20248_84	Infectious virus	Double strand RNA (dsRNA)
86	>gi|1798174254|ref|NC_045512.2|_350_26861_85	Infectious virus	Positive-sense single strand RNA (ssRNA (+))
87	>gi|1798174254|ref|NC_045512.2|_350_10972_86	Infectious virus	Positive-sense single strand RNA (ssRNA (+))
88	>gi|1798174254|ref|NC_045512.2|_350_27008_87	Infectious virus	Double strand RNA (dsRNA)
89	>gi|1798174254|ref|NC_045512.2|_350_17695_88	ERV	/
90	>gi|1798174254|ref|NC_045512.2|_350_19310_89	ERV	/
91	>gi|1798174254|ref|NC_045512.2|_350_1038_90	Infectious virus	Positive-sense single strand RNA (ssRNA (+))
92	>gi|1798174254|ref|NC_045512.2|_350_5767_91	Infectious virus	Double strand DNA (dsDNA)
93	>gi|1798174254|ref|NC_045512.2|_350_13553_92	Infectious virus	Double strand RNA (dsRNA)
94	>gi|1798174254|ref|NC_045512.2|_350_26898_93	Infectious virus	Positive-sense single strand RNA (ssRNA (+))
95	>gi|1798174254|ref|NC_045512.2|_350_129_94	Infectious virus	Positive-sense single strand RNA (ssRNA (+))
96	>gi|1798174254|ref|NC_045512.2|_350_23874_95	Infectious virus	Positive-sense single strand RNA (ssRNA (+))
97	>gi|1798174254|ref|NC_045512.2|_350_10205_96	ERV	/
98	>gi|1798174254|ref|NC_045512.2|_350_26487_97	Infectious virus	Positive-sense single strand RNA (ssRNA (+))
99	>gi|1798174254|ref|NC_045512.2|_350_11214_98	Infectious virus	Positive-sense single strand RNA (ssRNA (+))
100	>gi|1798174254|ref|NC_045512.2|_350_9774_99	ERV	/
