# Supplementary material for: VirusPredictor: XGBoost-based software to predict virus-related sequences in human data
Source: Bioinformatics. 2024 Apr 10;40(4):btae192. doi: 10.1093/bioinformatics/btae192 (PMC11052659; doi:10.1093/bioinformatics/btae192)
Supplement: btae192_Supplementary_Data [file btae192_supplementary_data.zip › btae192_Supplementary_Data/Table S4.xlsx]

## Sheet: Table S4
Table S4 Features ranked by our random forest approach
Feature order determined by our random forest approach	Original order of features	Feature importance by our random forest approach
1	11	0.0871586
2	75	0.0450796
3	45	0.0424528
4	48	0.0324975
5	43	0.0313608
6	27	0.0302251
7	46	0.0242019
8	59	0.0226565
9	47	0.0194596
10	44	0.0145371
11	31	0.0139879
12	7	0.013029
13	9	0.0100829
14	205	0.00884102
15	56	0.00847605
16	51	0.00814602
17	164	0.00770658
18	10	0.00770081
19	38	0.00760633
20	55	0.0074759
21	195	0.00746748
22	12	0.00740125
23	142	0.00731942
24	147	0.00725371
25	63	0.00674399
26	145	0.00668641
27	181	0.00630112
28	184	0.00610425
29	37	0.00599739
30	83	0.00594991
31	70	0.00582317
32	148	0.00561369
33	69	0.00560654
34	141	0.00535415
35	175	0.00515259
36	193	0.00513646
37	143	0.00507905
38	6	0.00494848
39	168	0.00486607
40	4	0.00484269
41	52	0.00466318
42	39	0.00463675
43	54	0.00460508
44	150	0.0045845
45	58	0.00451604
46	8	0.00447457
47	152	0.00445694
48	206	0.00436617
49	50	0.00428247
50	134	0.00426328
51	21	0.00424949
52	67	0.00422179
53	162	0.00419542
54	79	0.00410932
55	19	0.00407095
56	158	0.00403222
57	135	0.00396546
58	194	0.0038975
59	178	0.00373637
60	35	0.00369988
61	146	0.0036128
62	219	0.00358669
63	163	0.0035508
64	42	0.00345521
65	217	0.00340931
66	159	0.00339832
67	154	0.0033262
68	13	0.00328242
69	5	0.00327255
70	222	0.00323571
71	18	0.00321517
72	98	0.00313378
73	25	0.00311701
74	234	0.00311558
75	166	0.0030874
76	81	0.00306956
77	34	0.00306512
78	188	0.00305341
79	224	0.00303651
80	201	0.00297392
81	119	0.00296777
82	61	0.00295322
83	151	0.00294737
84	41	0.00293086
85	23	0.00293064
86	15	0.00290173
87	220	0.00289693
88	157	0.00289052
89	138	0.00287298
90	155	0.00287007
91	53	0.00286323
92	236	0.00283907
93	17	0.00283822
94	40	0.00282723
95	235	0.00278609
96	68	0.00276672
97	223	0.00270122
98	144	0.00267362
99	139	0.00263733
100	190	0.00259111
101	165	0.00255244
102	62	0.00252685
103	212	0.00251179
104	221	0.00249639
105	103	0.0024667
106	104	0.00244535
107	84	0.00243275
108	216	0.00242824
109	228	0.00242441
110	120	0.00241764
111	128	0.00239865
112	110	0.00239281
113	22	0.00238087
114	215	0.0023766
115	231	0.002351
116	49	0.00234618
117	137	0.00234047
118	200	0.00232374
119	218	0.00232117
120	105	0.0023072
121	77	0.00228384
122	122	0.00227509
123	97	0.00226319
124	82	0.00224685
125	118	0.00222506
126	133	0.0022216
127	126	0.00218829
128	3	0.00218617
129	28	0.00218172
130	76	0.00217927
131	112	0.00217692
132	229	0.00216642
133	191	0.00215742
134	117	0.00215081
135	177	0.00213793
136	101	0.00213314
137	36	0.00211672
138	80	0.00210446
139	161	0.00210336
140	73	0.00208835
141	102	0.0020809
142	0	0.0020772
143	30	0.00206371
144	100	0.00205472
145	121	0.00205302
146	29	0.00203862
147	111	0.00202821
148	167	0.00202506
149	26	0.00201215
150	108	0.00199989
151	174	0.00199195
152	116	0.00198498
153	109	0.00197692
154	202	0.00196251
155	125	0.00195256
156	72	0.0019525
157	14	0.0019508
158	107	0.00194869
159	113	0.00194615
160	127	0.00194294
161	173	0.00192627
162	60	0.00192338
163	124	0.00191276
164	136	0.00189821
165	129	0.00188335
166	149	0.00188228
167	213	0.00187974
168	57	0.00187752
169	16	0.00187298
170	214	0.00187178
171	32	0.00186835
172	71	0.00186221
173	64	0.00183762
174	123	0.00183118
175	183	0.00181524
176	180	0.00181122
177	115	0.0018004
178	209	0.00179723
179	140	0.00177529
180	114	0.00176142
181	211	0.00175753
182	2	0.00174059
183	66	0.00173527
184	33	0.00172368
185	20	0.00172337
186	99	0.00171895
187	153	0.00166999
188	24	0.00166776
189	182	0.00166699
190	185	0.0016543
191	204	0.00165152
192	170	0.00164399
193	132	0.00164181
194	186	0.00163949
195	106	0.00162743
196	210	0.00162708
197	78	0.00162253
198	197	0.00160812
199	187	0.00160558
200	199	0.00157968
201	169	0.00157923
202	198	0.00154989
203	232	0.00153279
204	74	0.00152904
205	130	0.0015285
206	1	0.0015216
207	203	0.00151153
208	65	0.00146433
209	230	0.00145375
210	179	0.00143214
211	131	0.00142821
212	160	0.00142339
213	176	0.00138521
214	172	0.0013562
215	192	0.00132292
216	208	0.00130109
217	196	0.00128631
218	189	0.00126906
219	207	0.00122387
220	171	0.00119779
221	225	0.000113629
222	156	8.32566e-05
223	85	5.20937e-05
224	226	4.88671e-05
225	227	4.26723e-05
226	88	2.73549e-05
227	86	1.5e-05
228	87	1.5e-05
229	89	1.4e-05
230	90	1.4e-05
231	91	1.4e-05
232	92	1.3e-05
233	93	1.3e-05
234	94	1.3e-05
235	233	1.2e-05
236	95	1.1e-05
237	96	1e-05
